# Supplementary material for: Antimicrobial, Anti-Biofilm, Anti-Quorum Sensing and Cytotoxic Activities of Thymbra spicata L. subsp. spicata Essential Oils
Source: Antibiotics (Basel). 2025 Feb 11;14(2):181. doi: 10.3390/antibiotics14020181 (PMC11851892; doi:10.3390/antibiotics14020181)
Supplement: Supplementary file 1 [file antibiotics-14-00181-s001.zip]

Archive with 1 entries (1 files):
- antibiotics-3437544-supplementary.pdf
